# Supplementary material for: A mussel-inspired film for adhesion to wet buccal tissue and efficient buccal drug delivery
Source: Nat Commun. 2021 Mar 16;12:1689. doi: 10.1038/s41467-021-21989-5 (PMC7966365; doi:10.1038/s41467-021-21989-5)
Supplement: Supplementary file 13 — Source Data [file 41467_2021_21989_MOESM13_ESM.xlsx]

## Sheet: Figure 2a
Wavelength (nm)	Absorbance
	PVA	PVA-DOPA1	PVA-DOPA2	PVA-DOPA3	PVA-DOPA4	PVA-DOPA5	PVA-DOPA6
240	0.074	0.211	0.342	0.369	0.519	0.693	0.914
240.5	0.073	0.193	0.315	0.336	0.486	0.63	0.85
241	0.074	0.177	0.29	0.305	0.455	0.57	0.79
241.5	0.074	0.163	0.267	0.276	0.426	0.512	0.734
242	0.074	0.151	0.246	0.251	0.401	0.465	0.686
242.5	0.074	0.14	0.229	0.229	0.379	0.425	0.643
243	0.074	0.13	0.214	0.21	0.36	0.383	0.604
243.5	0.075	0.121	0.2	0.192	0.342	0.348	0.569
244	0.074	0.113	0.188	0.176	0.326	0.317	0.539
244.5	0.074	0.106	0.176	0.162	0.312	0.292	0.511
245	0.074	0.1	0.167	0.15	0.3	0.267	0.487
245.5	0.075	0.095	0.158	0.139	0.289	0.248	0.467
246	0.074	0.09	0.151	0.131	0.281	0.228	0.449
246.5	0.074	0.087	0.145	0.125	0.275	0.217	0.436
247	0.072	0.083	0.14	0.118	0.268	0.201	0.423
247.5	0.073	0.082	0.136	0.114	0.264	0.196	0.414
248	0.072	0.079	0.133	0.11	0.26	0.188	0.406
248.5	0.073	0.078	0.13	0.109	0.259	0.184	0.402
249	0.072	0.077	0.128	0.106	0.256	0.178	0.397
249.5	0.071	0.076	0.127	0.105	0.255	0.176	0.395
250	0.069	0.075	0.126	0.104	0.254	0.175	0.394
250.5	0.069	0.075	0.126	0.104	0.254	0.175	0.394
251	0.068	0.075	0.126	0.105	0.255	0.176	0.395
251.5	0.067	0.075	0.127	0.106	0.256	0.178	0.397
252	0.066	0.076	0.128	0.108	0.258	0.18	0.4
252.5	0.064	0.077	0.129	0.11	0.26	0.182	0.403
253	0.063	0.078	0.131	0.113	0.263	0.186	0.407
253.5	0.062	0.079	0.133	0.116	0.266	0.19	0.411
254	0.061	0.081	0.136	0.12	0.27	0.196	0.417
254.5	0.059	0.083	0.139	0.124	0.274	0.203	0.423
255	0.059	0.085	0.142	0.128	0.278	0.209	0.431
255.5	0.058	0.088	0.147	0.133	0.283	0.216	0.437
256	0.057	0.09	0.15	0.138	0.288	0.226	0.445
256.5	0.056	0.092	0.155	0.143	0.293	0.235	0.454
257	0.054	0.095	0.159	0.15	0.3	0.245	0.464
257.5	0.054	0.099	0.165	0.157	0.307	0.256	0.475
258	0.053	0.102	0.171	0.165	0.315	0.268	0.486
258.5	0.052	0.106	0.177	0.173	0.323	0.278	0.498
259	0.051	0.11	0.183	0.181	0.331	0.294	0.512
259.5	0.051	0.115	0.191	0.191	0.341	0.309	0.528
260	0.05	0.12	0.198	0.201	0.351	0.324	0.543
260.5	0.049	0.124	0.206	0.211	0.361	0.34	0.56
261	0.049	0.129	0.215	0.222	0.372	0.358	0.577
261.5	0.048	0.135	0.224	0.234	0.384	0.379	0.597
262	0.048	0.141	0.234	0.247	0.397	0.398	0.617
262.5	0.047	0.147	0.243	0.259	0.409	0.421	0.641
263	0.047	0.153	0.253	0.272	0.422	0.444	0.663
263.5	0.047	0.16	0.263	0.286	0.436	0.468	0.687
264	0.046	0.166	0.274	0.301	0.451	0.493	0.711
264.5	0.046	0.173	0.286	0.315	0.465	0.519	0.738
265	0.045	0.181	0.298	0.33	0.48	0.545	0.764
265.5	0.045	0.189	0.31	0.346	0.496	0.573	0.792
266	0.045	0.196	0.322	0.362	0.512	0.6	0.819
266.5	0.045	0.204	0.336	0.378	0.528	0.63	0.85
267	0.045	0.212	0.348	0.395	0.545	0.659	0.878
267.5	0.044	0.22	0.362	0.412	0.562	0.69	0.91
268	0.045	0.228	0.375	0.431	0.581	0.72	0.939
268.5	0.044	0.238	0.39	0.451	0.601	0.755	0.974
269	0.044	0.247	0.404	0.47	0.62	0.786	1.005
269.5	0.044	0.256	0.419	0.49	0.64	0.821	1.04
270	0.044	0.264	0.432	0.507	0.657	0.849	1.069
270.5	0.043	0.274	0.447	0.527	0.677	0.885	1.104
271	0.043	0.282	0.461	0.545	0.695	0.917	1.135
271.5	0.043	0.292	0.477	0.566	0.716	0.952	1.171
272	0.042	0.301	0.49	0.583	0.733	0.983	1.201
272.5	0.042	0.31	0.506	0.603	0.753	1.017	1.236
273	0.042	0.318	0.518	0.621	0.771	1.046	1.265
273.5	0.042	0.327	0.533	0.64	0.79	1.08	1.299
274	0.042	0.335	0.546	0.658	0.808	1.11	1.329
274.5	0.042	0.345	0.56	0.677	0.827	1.144	1.363
275	0.042	0.352	0.573	0.694	0.844	1.174	1.392
275.5	0.042	0.36	0.585	0.711	0.861	1.203	1.421
276	0.042	0.367	0.597	0.726	0.876	1.227	1.446
276.5	0.042	0.375	0.608	0.741	0.891	1.25	1.47
277	0.041	0.38	0.617	0.752	0.902	1.272	1.491
277.5	0.041	0.385	0.626	0.765	0.915	1.294	1.512
278	0.041	0.389	0.632	0.774	0.924	1.309	1.528
278.5	0.041	0.395	0.639	0.783	0.933	1.325	1.544
279	0.041	0.397	0.644	0.79	0.94	1.336	1.556
279.5	0.041	0.4	0.648	0.795	0.945	1.346	1.565
280	0.041	0.4	0.65	0.797	0.947	1.351	1.57
280.5	0.041	0.402	0.651	0.797	0.947	1.354	1.573
281	0.041	0.401	0.651	0.797	0.947	1.354	1.573
281.5	0.04	0.399	0.649	0.793	0.943	1.349	1.569
282	0.04	0.396	0.645	0.788	0.938	1.34	1.56
282.5	0.04	0.392	0.639	0.781	0.931	1.329	1.548
283	0.04	0.388	0.632	0.772	0.922	1.316	1.533
283.5	0.039	0.383	0.624	0.761	0.911	1.296	1.515
284	0.039	0.376	0.614	0.747	0.897	1.275	1.494
284.5	0.038	0.369	0.603	0.732	0.882	1.25	1.469
285	0.039	0.362	0.591	0.716	0.866	1.224	1.443
285.5	0.038	0.355	0.578	0.699	0.849	1.197	1.415
286	0.038	0.345	0.564	0.679	0.829	1.166	1.384
286.5	0.038	0.335	0.548	0.657	0.807	1.129	1.348
287	0.038	0.323	0.53	0.632	0.782	1.087	1.306
287.5	0.038	0.31	0.509	0.604	0.754	1.04	1.259
288	0.037	0.294	0.484	0.57	0.72	0.983	1.204
288.5	0.037	0.277	0.458	0.534	0.684	0.924	1.143
289	0.036	0.258	0.429	0.494	0.644	0.858	1.078
289.5	0.036	0.239	0.399	0.455	0.605	0.794	1.013
290	0.036	0.22	0.368	0.413	0.563	0.726	0.945
290.5	0.036	0.199	0.338	0.372	0.522	0.658	0.877
291	0.036	0.18	0.308	0.329	0.479	0.592	0.811
291.5	0.035	0.161	0.279	0.289	0.439	0.529	0.747
292	0.035	0.144	0.252	0.254	0.404	0.47	0.69
292.5	0.034	0.127	0.227	0.22	0.37	0.415	0.635
293	0.034	0.113	0.205	0.193	0.343	0.367	0.586
293.5	0.034	0.1	0.185	0.166	0.316	0.324	0.542
294	0.034	0.088	0.167	0.144	0.294	0.283	0.502
294.5	0.034	0.079	0.152	0.124	0.274	0.248	0.467
295	0.033	0.07	0.138	0.107	0.257	0.217	0.436
295.5	0.033	0.064	0.127	0.092	0.242	0.19	0.41
296	0.033	0.058	0.118	0.081	0.231	0.169	0.388
296.5	0.033	0.054	0.111	0.071	0.221	0.149	0.368
297	0.033	0.05	0.104	0.063	0.213	0.131	0.35
297.5	0.032	0.046	0.098	0.056	0.206	0.116	0.335
298	0.033	0.044	0.094	0.05	0.2	0.103	0.323
298.5	0.033	0.041	0.089	0.046	0.196	0.093	0.312
299	0.033	0.039	0.086	0.042	0.192	0.083	0.304
299.5	0.032	0.037	0.083	0.039	0.189	0.075	0.296
300	0.033	0.036	0.081	0.037	0.187	0.07	0.29
300.5	0.033	0.035	0.08	0.036	0.186	0.066	0.288
301	0.033	0.035	0.078	0.035	0.185	0.063	0.285
301.5	0.032	0.033	0.076	0.033	0.183	0.058	0.279
302	0.031	0.033	0.075	0.032	0.182	0.055	0.276
302.5	0.031	0.032	0.074	0.03	0.18	0.053	0.275
303	0.031	0.031	0.073	0.03	0.18	0.052	0.273
303.5	0.032	0.031	0.072	0.029	0.179	0.051	0.272
304	0.032	0.031	0.071	0.028	0.178	0.049	0.268
304.5	0.032	0.031	0.071	0.028	0.178	0.048	0.268
305	0.032	0.03	0.07	0.027	0.177	0.048	0.267
305.5	0.031	0.03	0.069	0.028	0.178	0.047	0.267
306	0.032	0.03	0.069	0.027	0.177	0.047	0.267
306.5	0.032	0.03	0.068	0.028	0.178	0.045	0.267
307	0.032	0.029	0.068	0.027	0.177	0.045	0.266
307.5	0.031	0.029	0.067	0.027	0.177	0.045	0.266
308	0.031	0.028	0.066	0.026	0.176	0.045	0.265
308.5	0.031	0.028	0.066	0.026	0.176	0.044	0.265
309	0.031	0.028	0.066	0.026	0.176	0.044	0.265
309.5	0.031	0.028	0.066	0.026	0.176	0.044	0.265
310	0.031	0.028	0.066	0.026	0.176	0.044	0.264
310.5	0.031	0.028	0.066	0.026	0.176	0.044	0.264
311	0.031	0.028	0.065	0.026	0.176	0.042	0.263
311.5	0.032	0.028	0.065	0.026	0.176	0.042	0.263
312	0.032	0.028	0.064	0.026	0.176	0.042	0.262
312.5	0.032	0.028	0.064	0.026	0.176	0.041	0.261
313	0.031	0.027	0.063	0.026	0.176	0.04	0.26
313.5	0.031	0.027	0.063	0.025	0.175	0.038	0.258
314	0.03	0.026	0.062	0.024	0.174	0.036	0.256
314.5	0.03	0.026	0.061	0.024	0.174	0.036	0.255
315	0.03	0.026	0.061	0.024	0.174	0.034	0.253
315.5	0.031	0.026	0.061	0.025	0.175	0.033	0.252
316	0.031	0.026	0.061	0.024	0.174	0.032	0.251
316.5	0.031	0.027	0.061	0.024	0.174	0.031	0.25
317	0.031	0.027	0.06	0.024	0.174	0.029	0.248
317.5	0.032	0.027	0.06	0.025	0.175	0.027	0.246
318	0.032	0.027	0.06	0.024	0.174	0.024	0.244
318.5	0.032	0.027	0.059	0.025	0.175	0.023	0.243
319	0.031	0.026	0.059	0.024	0.174	0.022	0.24
319.5	0.031	0.026	0.058	0.024	0.174	0.022	0.238
320	0.03	0.026	0.058	0.024	0.174	0.022	0.236
320.5	0.031	0.026	0.058	0.024	0.174	0.022	0.234
321	0.031	0.026	0.058	0.025	0.175	0.022	0.232
321.5	0.031	0.026	0.058	0.024	0.174	0.022	0.23
322	0.031	0.026	0.057	0.024	0.174	0.021	0.227
322.5	0.031	0.026	0.057	0.023	0.173	0.021	0.224
323	0.031	0.026	0.056	0.023	0.173	0.021	0.222
323.5	0.031	0.026	0.055	0.023	0.173	0.021	0.22
324	0.031	0.026	0.055	0.024	0.174	0.021	0.217
324.5	0.031	0.026	0.055	0.024	0.174	0.021	0.215
325	0.031	0.025	0.055	0.024	0.174	0.019	0.212
325.5	0.031	0.025	0.055	0.024	0.174	0.019	0.209
326	0.03	0.025	0.054	0.024	0.174	0.019	0.206
326.5	0.03	0.025	0.054	0.024	0.174	0.019	0.203
327	0.03	0.024	0.053	0.023	0.173	0.019	0.199
327.5	0.03	0.024	0.052	0.022	0.172	0.018	0.196
328	0.03	0.023	0.051	0.022	0.172	0.018	0.192
328.5	0.03	0.023	0.05	0.022	0.172	0.018	0.189
329	0.03	0.024	0.05	0.022	0.172	0.018	0.186
329.5	0.03	0.024	0.05	0.023	0.173	0.018	0.184
330	0.03	0.024	0.05	0.023	0.173	0.018	0.181
330.5	0.03	0.024	0.05	0.023	0.173	0.017	0.178
331	0.03	0.024	0.049	0.023	0.173	0.017	0.175
331.5	0.03	0.024	0.049	0.023	0.173	0.017	0.172
332	0.03	0.024	0.049	0.023	0.173	0.017	0.169
332.5	0.03	0.024	0.049	0.023	0.173	0.017	0.167
333	0.03	0.024	0.048	0.023	0.173	0.017	0.164
333.5	0.03	0.024	0.048	0.023	0.173	0.016	0.161
334	0.03	0.024	0.047	0.023	0.173	0.016	0.158
334.5	0.03	0.024	0.047	0.023	0.173	0.016	0.156
335	0.03	0.024	0.047	0.023	0.173	0.016	0.153
335.5	0.029	0.023	0.046	0.023	0.173	0.016	0.15
336	0.029	0.023	0.046	0.023	0.173	0.016	0.147
336.5	0.029	0.023	0.046	0.023	0.173	0.016	0.145
337	0.029	0.023	0.045	0.023	0.173	0.015	0.142
337.5	0.029	0.023	0.045	0.023	0.173	0.015	0.14
338	0.029	0.023	0.045	0.023	0.173	0.015	0.138
338.5	0.029	0.023	0.045	0.023	0.173	0.015	0.136
339	0.029	0.023	0.044	0.023	0.173	0.015	0.134
339.5	0.029	0.023	0.044	0.023	0.173	0.015	0.132
340	0.029	0.023	0.043	0.023	0.173	0.015	0.13
340.5	0.029	0.023	0.043	0.023	0.173	0.015	0.128
341	0.029	0.022	0.042	0.023	0.173	0.015	0.126
341.5	0.028	0.022	0.042	0.023	0.173	0.013	0.124
342	0.028	0.022	0.042	0.022	0.172	0.013	0.122
342.5	0.028	0.022	0.042	0.022	0.172	0.013	0.12
343	0.028	0.022	0.042	0.023	0.173	0.013	0.119
343.5	0.028	0.022	0.042	0.023	0.173	0.013	0.118
344	0.028	0.022	0.042	0.023	0.173	0.013	0.117
344.5	0.028	0.022	0.041	0.022	0.172	0.013	0.116
345	0.028	0.022	0.041	0.022	0.172	0.012	0.114
345.5	0.028	0.022	0.041	0.022	0.172	0.012	0.113
346	0.028	0.022	0.04	0.022	0.172	0.012	0.111
346.5	0.027	0.022	0.04	0.022	0.172	0.012	0.11
347	0.027	0.022	0.04	0.022	0.172	0.012	0.109
347.5	0.027	0.021	0.039	0.022	0.172	0.012	0.107
348	0.026	0.022	0.039	0.022	0.172	0.012	0.106
348.5	0.026	0.021	0.039	0.021	0.171	0.012	0.105
349	0.026	0.022	0.039	0.022	0.172	0.012	0.105
349.5	0.026	0.022	0.039	0.022	0.172	0.012	0.104
350	0.026	0.022	0.039	0.022	0.172	0.012	0.104
350.5	0.026	0.022	0.039	0.022	0.172	0.012	0.103
351	0.026	0.022	0.039	0.022	0.172	0.012	0.103
351.5	0.026	0.022	0.039	0.022	0.172	0.012	0.102
352	0.026	0.022	0.039	0.022	0.172	0.011	0.101
352.5	0.025	0.021	0.038	0.022	0.172	0.011	0.1
353	0.025	0.021	0.038	0.022	0.172	0.011	0.099
353.5	0.025	0.021	0.038	0.022	0.172	0.011	0.099
354	0.024	0.021	0.038	0.022	0.172	0.011	0.098
354.5	0.024	0.021	0.038	0.022	0.172	0.011	0.098
355	0.024	0.021	0.038	0.022	0.172	0.011	0.097
355.5	0.024	0.021	0.038	0.022	0.172	0.011	0.097
356	0.024	0.021	0.037	0.021	0.171	0.011	0.096
356.5	0.024	0.021	0.037	0.021	0.171	0.011	0.096
357	0.024	0.021	0.037	0.021	0.171	0.011	0.095
357.5	0.024	0.021	0.037	0.022	0.172	0.011	0.095
358	0.024	0.021	0.037	0.022	0.172	0.009	0.094
358.5	0.024	0.021	0.037	0.022	0.172	0.009	0.094
359	0.023	0.021	0.036	0.022	0.172	0.009	0.093
359.5	0.023	0.02	0.036	0.021	0.171	0.009	0.092
360	0.023	0.02	0.036	0.022	0.172	0.009	0.092
360.5	0.023	0.02	0.036	0.022	0.172	0.009	0.092
361	0.024	0.021	0.037	0.023	0.173	0.009	0.093
361.5	0.024	0.021	0.037	0.023	0.173	0.009	0.093
362	0.023	0.021	0.038	0.023	0.173	0.009	0.093
362.5	0.024	0.021	0.038	0.023	0.173	0.009	0.093
363	0.024	0.021	0.037	0.023	0.173	0.009	0.093
363.5	0.024	0.021	0.037	0.022	0.172	0.009	0.093
364	0.023	0.021	0.037	0.022	0.172	0.009	0.092
364.5	0.024	0.021	0.037	0.022	0.172	0.008	0.092
365	0.023	0.021	0.036	0.022	0.172	0.008	0.091
365.5	0.023	0.021	0.036	0.022	0.172	0.008	0.091
366	0.023	0.021	0.036	0.022	0.172	0.008	0.09
366.5	0.023	0.02	0.036	0.022	0.172	0.008	0.09
367	0.022	0.02	0.036	0.022	0.172	0.008	0.089
367.5	0.022	0.02	0.036	0.022	0.172	0.008	0.089
368	0.023	0.02	0.036	0.022	0.172	0.008	0.089
368.5	0.023	0.02	0.036	0.021	0.171	0.008	0.089
369	0.023	0.02	0.035	0.021	0.171	0.008	0.089
369.5	0.023	0.02	0.035	0.021	0.171	0.008	0.089
370	0.023	0.02	0.035	0.021	0.171	0.008	0.089
370.5	0.023	0.02	0.035	0.021	0.171	0.008	0.088
371	0.023	0.02	0.035	0.021	0.171	0.007	0.088
371.5	0.023	0.02	0.034	0.021	0.171	0.007	0.087
372	0.023	0.02	0.035	0.022	0.172	0.007	0.088
372.5	0.023	0.02	0.035	0.022	0.172	0.007	0.087
373	0.023	0.02	0.035	0.022	0.172	0.007	0.087
373.5	0.022	0.02	0.035	0.022	0.172	0.007	0.087
374	0.022	0.02	0.035	0.022	0.172	0.007	0.087
374.5	0.022	0.02	0.035	0.022	0.172	0.007	0.087
375	0.022	0.02	0.035	0.022	0.172	0.007	0.087
375.5	0.022	0.02	0.035	0.021	0.171	0.007	0.086
376	0.022	0.02	0.034	0.021	0.171	0.007	0.086
376.5	0.022	0.02	0.034	0.021	0.171	0.007	0.086
377	0.022	0.02	0.034	0.021	0.171	0.007	0.086
377.5	0.023	0.02	0.034	0.022	0.172	0.007	0.086
378	0.022	0.02	0.034	0.022	0.172	0.007	0.085
378.5	0.022	0.02	0.034	0.021	0.171	0.007	0.085
379	0.022	0.02	0.034	0.021	0.171	0.007	0.085
379.5	0.022	0.02	0.034	0.021	0.171	0.007	0.085
380	0.022	0.019	0.034	0.021	0.171	0.006	0.084
380.5	0.022	0.02	0.034	0.02	0.17	0.006	0.084
381	0.022	0.02	0.034	0.021	0.171	0.006	0.084
381.5	0.022	0.02	0.034	0.021	0.171	0.006	0.084
382	0.022	0.02	0.033	0.021	0.171	0.006	0.083
382.5	0.022	0.02	0.034	0.021	0.171	0.006	0.083
383	0.022	0.02	0.034	0.021	0.171	0.006	0.083
383.5	0.022	0.02	0.034	0.021	0.171	0.006	0.082
384	0.022	0.02	0.033	0.021	0.171	0.006	0.082
384.5	0.022	0.02	0.033	0.021	0.171	0.006	0.082
385	0.021	0.019	0.033	0.021	0.171	0.006	0.081
385.5	0.021	0.019	0.033	0.02	0.17	0.006	0.081
386	0.022	0.019	0.033	0.021	0.171	0.005	0.081
386.5	0.022	0.019	0.033	0.021	0.171	0.005	0.081
387	0.022	0.019	0.033	0.021	0.171	0.005	0.08
387.5	0.022	0.019	0.033	0.021	0.171	0.005	0.08
388	0.022	0.019	0.033	0.021	0.171	0.005	0.079
388.5	0.022	0.019	0.033	0.021	0.171	0.005	0.079
389	0.022	0.019	0.033	0.021	0.171	0.005	0.079
389.5	0.021	0.019	0.033	0.021	0.171	0.005	0.078
390	0.021	0.019	0.033	0.021	0.171	0.004	0.078
390.5	0.021	0.019	0.032	0.02	0.17	0.004	0.078
391	0.021	0.019	0.033	0.02	0.17	0.004	0.078
391.5	0.021	0.019	0.033	0.02	0.17	0.004	0.077
392	0.021	0.019	0.033	0.02	0.17	0.004	0.077
392.5	0.021	0.019	0.032	0.021	0.171	0.004	0.076
393	0.021	0.019	0.032	0.021	0.171	0.004	0.076
393.5	0.021	0.019	0.032	0.021	0.171	0.004	0.075
394	0.021	0.019	0.032	0.02	0.17	0.004	0.074
394.5	0.021	0.018	0.031	0.02	0.17	0.004	0.074
395	0.021	0.019	0.032	0.02	0.17	0.004	0.074
395.5	0.021	0.019	0.032	0.021	0.171	0.004	0.074
396	0.021	0.019	0.032	0.021	0.171	0.004	0.074
396.5	0.021	0.019	0.032	0.021	0.171	0.004	0.074
397	0.021	0.019	0.032	0.02	0.17	0.004	0.073
397.5	0.021	0.019	0.032	0.02	0.17	0.004	0.073
398	0.021	0.019	0.032	0.02	0.17	0.004	0.072
398.5	0.021	0.019	0.032	0.021	0.171	0.004	0.072
399	0.021	0.019	0.032	0.021	0.171	0.004	0.072
399.5	0.021	0.019	0.032	0.021	0.171	0.004	0.071
400	0.021	0.019	0.032	0.021	0.171	0.003	0.071
400.5	0.021	0.019	0.032	0.021	0.171	0.003	0.07
401	0.021	0.019	0.032	0.021	0.171	0.003	0.07
401.5	0.021	0.019	0.032	0.021	0.171	0.003	0.069
402	0.02	0.019	0.032	0.02	0.17	0.003	0.069
402.5	0.021	0.019	0.032	0.02	0.17	0.003	0.069
403	0.021	0.019	0.032	0.02	0.17	0.003	0.069
403.5	0.021	0.019	0.032	0.02	0.17	0.003	0.068
404	0.021	0.019	0.031	0.02	0.17	0.003	0.068
404.5	0.021	0.019	0.031	0.02	0.17	0.003	0.067
405	0.021	0.019	0.031	0.021	0.171	0.003	0.067
405.5	0.021	0.019	0.032	0.021	0.171	0.003	0.067
406	0.02	0.019	0.032	0.021	0.171	0.003	0.066
406.5	0.02	0.019	0.032	0.021	0.171	0.003	0.066
407	0.02	0.019	0.032	0.021	0.171	0.003	0.065
407.5	0.02	0.018	0.031	0.02	0.17	0.002	0.065
408	0.02	0.019	0.032	0.02	0.17	0.002	0.065
408.5	0.021	0.019	0.032	0.02	0.17	0.002	0.065
409	0.021	0.019	0.031	0.02	0.17	0.002	0.064
409.5	0.021	0.019	0.031	0.02	0.17	0.002	0.064
410	0.021	0.018	0.031	0.021	0.171	0.002	0.063
410.5	0.02	0.018	0.031	0.021	0.171	0.002	0.062
411	0.02	0.018	0.031	0.02	0.17	0.002	0.062
411.5	0.02	0.018	0.031	0.02	0.17	0.002	0.061
412	0.02	0.018	0.031	0.02	0.17	0.002	0.061
412.5	0.02	0.018	0.031	0.02	0.17	0.002	0.061
413	0.019	0.018	0.031	0.02	0.17	0.002	0.06
413.5	0.019	0.018	0.031	0.02	0.17	0.002	0.06
414	0.019	0.018	0.03	0.019	0.169	0.002	0.059
414.5	0.019	0.018	0.03	0.019	0.169	0.002	0.059
415	0.02	0.018	0.03	0.02	0.17	0.002	0.059
415.5	0.02	0.018	0.03	0.02	0.17	0.002	0.058
416	0.02	0.018	0.03	0.02	0.17	0.002	0.058
416.5	0.019	0.018	0.03	0.02	0.17	0.002	0.057
417	0.019	0.018	0.03	0.02	0.17	0.002	0.057
417.5	0.019	0.018	0.03	0.02	0.17	0.002	0.056
418	0.019	0.018	0.03	0.02	0.17	0.002	0.056
418.5	0.019	0.018	0.03	0.02	0.17	0.002	0.056
419	0.02	0.018	0.03	0.02	0.17	0.002	0.055
419.5	0.02	0.018	0.03	0.02	0.17	0.002	0.055
420	0.02	0.018	0.03	0.02	0.17	0.002	0.054

## Sheet: Figure 2c
G' (Pa)	Frequency (Hz)
	PVA	PVA-DOPA1	PVA-DOPA2	PVA-DOPA3	PVA-DOPA4	PVA-DOPA5	PVA-DOPA6
56.23	3517	2456	2524	2527	1887	2141	1818
42.17	3196	1573	1573	1535	1160	1250	1009
31.62	2928	1069	1045	1001	740.4	749.3	579
23.71	2741	809.9	777.4	732.6	539.9	477	357.1
17.78	2608	668.4	640.1	588.3	428.9	341.4	253.9
13.34	2509	588.1	558.2	505.6	371.3	269.9	200.1
10	2432	527.8	504	450.6	331.4	221.2	164.7
7.499	2371	477.6	457.2	409.4	301.2	189.8	142.6
5.623	2323	433.2	414.2	370.5	275.7	166.5	126.8
4.217	2287	494.2	439.7	366.4	251.2	148.6	115.1
3.162	2217	523.9	471.9	438	284.5	136.5	104.8
2.371	2194	494.4	442.9	416.1	295.2	163.8	99.47
1.778	2155	477.6	428.9	405	277.9	175.1	118.5
1.334	2134	464	417.7	395.9	269.5	157.3	113.7
1	2134	452.6	407.5	388.4	260.8	152.4	110
0.7499	2094	442.5	398.2	381.2	254.4	147.8	106.1
0.5623	2071	432.7	390	373.9	247.9	144.3	103.3
0.4217	2056	424.9	382.5	367.5	242.8	141	100.5
0.3162	2041	417.5	375.3	361.4	237.7	138.3	98.39
0.2371	2035	411	369.2	355.8	233.9	136.4	96.45
0.1778	1993	405.2	363.1	350.9	230.3	134.8	94.91
0.1334	1970	400.4	358.3	346.4	227.3	133.1	93.5
0.1	1958	396.5	353.5	342.6	225.4	132	92.44
0.07499	1921	393.2	349.4	339.9	223.4	130.9	91.51
0.05623	1904	391.3	345.9	338.2	221.9	130.3	90.81
0.04217	1882	389.7	342.7	338.5	221.3	129.8	90.36
0.03162	1858	388.6	339.9	340.7	221.6	129.4	90.16
0.02371	1808	387.7	337.9	346.5	223	129.1	90.25
0.01778	1768	388.9	337.4	359.8	221.8	128.9	90.37
0.01334	1689	393.6	339.6	381.2	215.7	128.3	91.86
0.01	1564	396.5	346.5	411.7	209.9	127.8	93.5

## Sheet: Figure 2d
G" (Pa)	Frequency (Hz)
	PVA	PVA-DOPA1	PVA-DOPA2	PVA-DOPA3	PVA-DOPA4	PVA-DOPA5	PVA-DOPA6
56.23	511.4	620.3	579.3	578.8	531.4	598.6	469
42.17	441.5	350.8	317.2	313.6	269.9	316.9	224.5
31.62	363.5	257.8	224.5	218.4	175.8	216.2	133.3
23.71	319.7	211.4	176.8	169.9	133.3	164.5	90.87
17.78	285.3	187.8	154.2	146.4	111.9	136.6	70.33
13.34	262.5	175.3	140.9	132.7	102.1	119.6	60.94
10	244.8	167.6	132.5	123	96.54	106.9	54.91
7.499	230.2	164.2	123.8	116.2	92.9	96.05	50.46
5.623	217.4	163.2	118.4	111.9	92.08	87.16	46.69
4.217	201	127.1	106.4	104.6	92.34	79.51	43.34
3.162	199.4	100.6	89.27	75.5	71.25	72.32	40.28
2.371	181.7	103.5	87.68	74.22	59.19	67.75	37.34
1.778	170.9	102.1	83.91	71.68	59.84	61.43	32.45
1.334	159.4	98.88	78.07	68.18	58.46	57.64	29.94
1	148.9	96.15	74.74	64.7	57.22	54.18	28.08
0.7499	151.5	94.36	71.88	62.26	55.22	49.81	26.82
0.5623	132.8	92.69	69.27	60.75	53.58	46.97	25.45
0.4217	135.1	90.47	67.09	58.83	52	44.65	24.38
0.3162	130.9	88.63	65.16	57.36	50.48	42.89	23.54
0.2371	124.3	86.86	63.3	55.81	48.66	41.29	22.75
0.1778	123.8	84.83	61.77	54.38	47.55	39.53	22.04
0.1334	123.4	83.09	60.14	52.93	46.36	38.25	21.6
0.1	125.1	81.55	58.92	51.24	45.18	37.42	21.07
0.07499	127	80.01	57.65	49.83	44.44	36.41	20.67
0.05623	126.4	79.51	56.53	48.34	43.78	35.21	20.24
0.04217	118	78.55	55.66	47.12	43.25	34.22	19.69
0.03162	119.9	79.09	54.86	46.42	43.19	33.46	19.22
0.02371	115.7	84.33	54.1	45.74	45.11	32.7	18.72
0.01778	114.8	86.23	53.61	45.61	43.49	32.22	18.36
0.01334	114.6	93.59	53.8	45.84	40.41	32.29	17.59
0.01	119.6	94.32	54.38	47.39	40.27	32.65	17.14

## Sheet: Figure 2e
Time (h)	Weight Loss (%)
	PVA			PVA-DOPA1			PVA-DOPA2			PVA-DOPA3			PVA-DOPA4			PVA-DOPA5			PVA-DOPA6
0.5	4.55	1.54	5.88	9.52	11.76	10.71	10.26	16.28	15.15	7.84	16.84	15.52	15.91	19.15	21.62	33.33	33.33	38.24	32.26	34.48	36.99
1	6.45	1.92	9.09	15.22	15.15	13.51	22.22	13.64	23.26	23.81	24.36	26.73	16.67	29.79	28.13	39.47	43.75	32.43	32.2	54.88	47.92
2	3.33	5	8.7	15.01	22.58	21.21	16.67	15	14.29	29.29	32.97	23.81	27.91	27.5	32.61	46.88	48.15	47.06	49.89	52.24	60.81
3	4.12	9.52	3.33	21.43	22.22	17.39	26.32	25.58	19.15	25.93	36.71	32.79	41.67	28.57	33.33	59.98	54.35	52.17	55.17	73.03	75.15
4	6.67	7.69	9.09	24.1	19.05	16.67	25.58	22.5	23.08	37.5	34.33	33.33	36.67	31.25	28.07	50.1	58.62	57.58	77.05	78.13	68.06
6	5.88	7.41	5.41	31.58	26.53	24.24	28.21	26.42	27.5	40.05	39.62	43.75	41.67	40.91	53.57	55.56	63.64	69.05	70.83	80.26	83.64
12	13.95	11.76	8.7	34.21	36.59	41.03	39.13	24.24	36.21	51.39	47.14	56.76	52.5	55.33	50.08	95.35	92.68	95.11	98.68	99.55	99.6
24	11.11	13.04	20.04	48.11	56.52	55.17	61.7	53.06	52.38	71.23	72.58	75.13	84.21	86.67	61.54	99.13	98.18	98.97	100	100	100
	P values (vs PVA-DOPA1 group)
Time (h)	PVA	PVA-DOPA2	PVA-DOPA3	PVA-DOPA4	PVA-DOPA5	PVA-DOPA6
0.5	0.156	0.827	0.909	0.052	0	0
1	0.592	0.942	0.42	0.431	0.004	0
2	0.004	0.753	0.081	0.055	0	0
3	0.095	0.991	0.276	0.114	0	0
4	0.016	0.858	0.003	0.017	0	0
6	0.001	1	0.044	0.006	0	0
12	0	0.867	0.008	0.005	0	0
24	0	0.999	0.02	0.004	0	0

## Sheet: Figure 2f
	Lap Shear Strength (kPa)				Group	Group	P value
Kanghua Dex Film®	3.28	4.38	3.68		Kanghua Dex Film®	Zizhu Propolis Film®	1
Zizhu Propolis Film®	2.85	2.68	2.45			Yidebang Ulcer Film®	1
Yidebang Ulcer Film®	6.43	6.13	5.88			Curatick®	0.991
Curatick®	7.14	6.68	9.11			PVA	1
PVA	1.39	1.33	2.25			PVA-DOPA1	1
PVA-DOPA1	3.43	3.7	3.65			PVA-DOPA2	1
PVA-DOPA2	3.68	5.84	3.72			PVA-DOPA3	0.99
PVA-DOPA3	3.47	8.08	11.46			PVA-DOPA4	0.604
PVA-DOPA4	5.33	12.94	16.11			PVA-DOPA5	0
PVA-DOPA5	23.3	37.27	25.85			PVA-DOPA6	0
PVA-DOPA6	47.31	26.4	42.44		Zizhu Propolis Film®	Kanghua Dex Film®	1
						Yidebang Ulcer Film®	0.996
						Curatick®	0.949
						PVA	1
						PVA-DOPA1	1
						PVA-DOPA2	1
						PVA-DOPA3	0.947
						PVA-DOPA4	0.421
						PVA-DOPA5	0
						PVA-DOPA6	0
					Yidebang Ulcer Film®	Kanghua Dex Film®	1
						Zizhu Propolis Film®	0.996
						Curatick®	1
						PVA	0.974
						PVA-DOPA1	1
						PVA-DOPA2	1
						PVA-DOPA3	1
						PVA-DOPA4	0.925
						PVA-DOPA5	0
						PVA-DOPA6	0
					Curatick®	Kanghua Dex Film®	0.991
						Zizhu Propolis Film®	0.949
						Yidebang Ulcer Film®	1
						PVA	0.858
						PVA-DOPA1	0.987
						PVA-DOPA2	0.998
						PVA-DOPA3	1
						PVA-DOPA4	0.992
						PVA-DOPA5	0
						PVA-DOPA6	0
					PVA	Kanghua Dex Film®	1
						Zizhu Propolis Film®	1
						Yidebang Ulcer Film®	0.974
						Curatick®	0.858
						PVA-DOPA1	1
						PVA-DOPA2	0.999
						PVA-DOPA3	0.855
						PVA-DOPA4	0.283
						PVA-DOPA5	0
						PVA-DOPA6	0
					PVA-DOPA1	Kanghua Dex Film®	1
						Zizhu Propolis Film®	1
						Yidebang Ulcer Film®	1
						Curatick®	0.987
						PVA	1
						PVA-DOPA2	1
						PVA-DOPA3	0.987
						PVA-DOPA4	0.572
						PVA-DOPA5	0
						PVA-DOPA6	0
					PVA-DOPA2	Kanghua Dex Film®	1
						Zizhu Propolis Film®	1
						Yidebang Ulcer Film®	1
						Curatick®	0.998
						PVA	0.999
						PVA-DOPA1	1
						PVA-DOPA3	0.998
						PVA-DOPA4	0.708
						PVA-DOPA5	0
						PVA-DOPA6	0
					PVA-DOPA3	Kanghua Dex Film®	0.99
						Zizhu Propolis Film®	0.947
						Yidebang Ulcer Film®	1
						Curatick®	1
						PVA	0.855
						PVA-DOPA1	0.987
						PVA-DOPA2	0.998
						PVA-DOPA4	0.992
						PVA-DOPA5	0
						PVA-DOPA6	0
					PVA-DOPA4	Kanghua Dex Film®	0.604
						Zizhu Propolis Film®	0.421
						Yidebang Ulcer Film®	0.925
						Curatick®	0.992
						PVA	0.283
						PVA-DOPA1	0.572
						PVA-DOPA2	0.708
						PVA-DOPA3	0.992
						PVA-DOPA5	0.004
						PVA-DOPA6	0
					PVA-DOPA5	Kanghua Dex Film®	0
						Zizhu Propolis Film®	0
						Yidebang Ulcer Film®	0
						Curatick®	0
						PVA	0
						PVA-DOPA1	0
						PVA-DOPA2	0
						PVA-DOPA3	0
						PVA-DOPA4	0.004
						PVA-DOPA6	0.27
					PVA-DOPA6	Kanghua Dex Film®	0
						Zizhu Propolis Film®	0
						Yidebang Ulcer Film®	0
						Curatick®	0
						PVA	0
						PVA-DOPA1	0
						PVA-DOPA2	0
						PVA-DOPA3	0
						PVA-DOPA4	0
						PVA-DOPA5	0.27

## Sheet: Figure 2g
	Lap Shear Strength (kPa)				Group	Group	P value
Kanghua Dex Film®	3.82	1.95	2.79		Kanghua Dex Film®	Zizhu Propolis Film®	1
Zizhu Propolis Film®	1.88	1.71	2.22			Yidebang Ulcer Film®	0.976
Yidebang Ulcer Film®	4.91	4.73	4.02			Curatick®	0.828
Curatick®	4.65	4.68	6.38			PVA	0.995
PVA	1.48	1.53	1.49			PVA-DOPA1	0.999
PVA-DOPA1	1.51	1.55	2.3			PVA-DOPA2	1
PVA-DOPA2	2.59	3.95	2.34			PVA-DOPA3	0.734
PVA-DOPA3	8.98	3.06	4.42			PVA-DOPA4	0.567
PVA-DOPA4	7.05	4.73	5.84			PVA-DOPA5	0
PVA-DOPA5	11.4	13.66	11.01			PVA-DOPA6	0
PVA-DOPA6	12.2	20.17	14.42		Zizhu Propolis Film®	Kanghua Dex Film®	1
						Yidebang Ulcer Film®	0.741
						Curatick®	0.448
						PVA	1
						PVA-DOPA1	1
						PVA-DOPA2	1
						PVA-DOPA3	0.35
						PVA-DOPA4	0.228
						PVA-DOPA5	0
						PVA-DOPA6	0
					Yidebang Ulcer Film®	Kanghua Dex Film®	0.976
						Zizhu Propolis Film®	0.741
						Curatick®	1
						PVA	0.553
						PVA-DOPA1	0.678
						PVA-DOPA2	0.984
						PVA-DOPA3	1
						PVA-DOPA4	0.996
						PVA-DOPA5	0.001
						PVA-DOPA6	0
					Curatick®	Kanghua Dex Film®	0.828
						Zizhu Propolis Film®	0.448
						Yidebang Ulcer Film®	1
						PVA	0.287
						PVA-DOPA1	0.388
						PVA-DOPA2	0.862
						PVA-DOPA3	1
						PVA-DOPA4	1
						PVA-DOPA5	0.003
						PVA-DOPA6	0
					PVA	Kanghua Dex Film®	0.995
						Zizhu Propolis Film®	1
						Yidebang Ulcer Film®	0.553
						Curatick®	0.287
						PVA-DOPA1	1
						PVA-DOPA2	0.992
						PVA-DOPA3	0.214
						PVA-DOPA4	0.131
						PVA-DOPA5	0
						PVA-DOPA6	0
					PVA-DOPA1	Kanghua Dex Film®	0.999
						Zizhu Propolis Film®	1
						Yidebang Ulcer Film®	0.678
						Curatick®	0.388
						PVA	1
						PVA-DOPA2	0.999
						PVA-DOPA3	0.299
						PVA-DOPA4	0.19
						PVA-DOPA5	0
						PVA-DOPA6	0
					PVA-DOPA2	Kanghua Dex Film®	1
						Zizhu Propolis Film®	1
						Yidebang Ulcer Film®	0.984
						Curatick®	0.862
						PVA	0.992
						PVA-DOPA1	0.999
						PVA-DOPA3	0.776
						PVA-DOPA4	0.614
						PVA-DOPA5	0
						PVA-DOPA6	0
					PVA-DOPA3	Kanghua Dex Film®	0.734
						Zizhu Propolis Film®	0.35
						Yidebang Ulcer Film®	1
						Curatick®	1
						PVA	0.214
						PVA-DOPA1	0.299
						PVA-DOPA2	0.776
						PVA-DOPA4	1
						PVA-DOPA5	0.005
						PVA-DOPA6	0
					PVA-DOPA4	Kanghua Dex Film®	0.567
						Zizhu Propolis Film®	0.228
						Yidebang Ulcer Film®	0.996
						Curatick®	1
						PVA	0.131
						PVA-DOPA1	0.19
						PVA-DOPA2	0.614
						PVA-DOPA3	1
						PVA-DOPA5	0.009
						PVA-DOPA6	0
					PVA-DOPA5	Kanghua Dex Film®	0
						Zizhu Propolis Film®	0
						Yidebang Ulcer Film®	0.001
						Curatick®	0.003
						PVA	0
						PVA-DOPA1	0
						PVA-DOPA2	0
						PVA-DOPA3	0.005
						PVA-DOPA4	0.009
						PVA-DOPA6	0.342
					PVA-DOPA6	Kanghua Dex Film®	0
						Zizhu Propolis Film®	0
						Yidebang Ulcer Film®	0
						Curatick®	0
						PVA	0
						PVA-DOPA1	0
						PVA-DOPA2	0
						PVA-DOPA3	0
						PVA-DOPA4	0
						PVA-DOPA5	0.342

## Sheet: Figure 2h
	Lap Shear Strength (kPa)				Group	Group	P value
Kanghua Dex Film®	2.79	5.45	3.7		Kanghua Dex Film®	Zizhu Propolis Film®	0.939
Zizhu Propolis Film®	1.45	2.04	2.11			Yidebang Ulcer Film®	1
Yidebang Ulcer Film®	4.86	2.84	4.16			Curatick®	0.997
Curatick®	5.09	4.79	6.17			PVA	0.887
PVA	1.33	1.35	2.19			PVA-DOPA1	1
PVA-DOPA1	2.01	3.65	4.91			PVA-DOPA2	1
PVA-DOPA2	4.59	4.93	4.75			PVA-DOPA3	0.988
PVA-DOPA3	7.28	5.13	4.46			PVA-DOPA4	0.34
PVA-DOPA4	10.92	6.17	6.41			PVA-DOPA5	0
PVA-DOPA5	14.2	15.84	10.49			PVA-DOPA6	0
PVA-DOPA6	11.92	19.79	15.73		Zizhu Propolis Film®	Kanghua Dex Film®	0.939
						Yidebang Ulcer Film®	0.943
						Curatick®	0.474
						PVA	1
						PVA-DOPA1	0.988
						PVA-DOPA2	0.712
						PVA-DOPA3	0.372
						PVA-DOPA4	0.024
						PVA-DOPA5	0
						PVA-DOPA6	0
					Yidebang Ulcer Film®	Kanghua Dex Film®	1
						Zizhu Propolis Film®	0.943
						Curatick®	0.997
						PVA	0.894
						PVA-DOPA1	1
						PVA-DOPA2	1
						PVA-DOPA3	0.987
						PVA-DOPA4	0.331
						PVA-DOPA5	0
						PVA-DOPA6	0
					Curatick®	Kanghua Dex Film®	0.997
						Zizhu Propolis Film®	0.474
						Yidebang Ulcer Film®	0.997
						PVA	0.383
						PVA-DOPA1	0.976
						PVA-DOPA2	1
						PVA-DOPA3	1
						PVA-DOPA4	0.853
						PVA-DOPA5	0.001
						PVA-DOPA6	0
					PVA	Kanghua Dex Film®	0.887
						Zizhu Propolis Film®	1
						Yidebang Ulcer Film®	0.894
						Curatick®	0.383
						PVA-DOPA1	0.969
						PVA-DOPA2	0.615
						PVA-DOPA3	0.293
						PVA-DOPA4	0.017
						PVA-DOPA5	0
						PVA-DOPA6	0
					PVA-DOPA1	Kanghua Dex Film®	1
						Zizhu Propolis Film®	0.988
						Yidebang Ulcer Film®	1
						Curatick®	0.976
						PVA	0.969
						PVA-DOPA2	0.999
						PVA-DOPA3	0.941
						PVA-DOPA4	0.21
						PVA-DOPA5	0
						PVA-DOPA6	0
					PVA-DOPA2	Kanghua Dex Film®	1
						Zizhu Propolis Film®	0.712
						Yidebang Ulcer Film®	1
						Curatick®	1
						PVA	0.615
						PVA-DOPA1	0.999
						PVA-DOPA3	1
						PVA-DOPA4	0.638
						PVA-DOPA5	0
						PVA-DOPA6	0
					PVA-DOPA3	Kanghua Dex Film®	0.988
						Zizhu Propolis Film®	0.372
						Yidebang Ulcer Film®	0.987
						Curatick®	1
						PVA	0.293
						PVA-DOPA1	0.941
						PVA-DOPA2	1
						PVA-DOPA4	0.921
						PVA-DOPA5	0.001
						PVA-DOPA6	0
					PVA-DOPA4	Kanghua Dex Film®	0.34
						Zizhu Propolis Film®	0.024
						Yidebang Ulcer Film®	0.331
						Curatick®	0.853
						PVA	0.017
						PVA-DOPA1	0.21
						PVA-DOPA2	0.638
						PVA-DOPA3	0.921
						PVA-DOPA5	0.036
						PVA-DOPA6	0.001
					PVA-DOPA5	Kanghua Dex Film®	0
						Zizhu Propolis Film®	0
						Yidebang Ulcer Film®	0
						Curatick®	0.001
						PVA	0
						PVA-DOPA1	0
						PVA-DOPA2	0
						PVA-DOPA3	0.001
						PVA-DOPA4	0.036
						PVA-DOPA6	0.9
					PVA-DOPA6	Kanghua Dex Film®	0
						Zizhu Propolis Film®	0
						Yidebang Ulcer Film®	0
						Curatick®	0
						PVA	0
						PVA-DOPA1	0
						PVA-DOPA2	0
						PVA-DOPA3	0
						PVA-DOPA4	0.001
						PVA-DOPA5	0.9

## Sheet: Figure 3a
Time (h)	Size (nm)
	PVA-Mucin			PVA-DOPA2-Mucin			PVA-DOPA4-Mucin			PVA-DOPA6-Mucin
0	513.3	503	504.8	536.7	469.2	514.2	452.9	505.1	528.4	571.4	502.3	511.8
1	571.4	569.2	552.9	779	654	698.2	834.4	758.9	774.3	857.5	804.6	775
2	668.4	598.8	625.8	802.3	850.9	788.5	878.6	904	855.1	905.9	1031	949.5
3	744.4	698.5	707.4	1085	982.5	932.7	935.2	971.8	982.8	1130	1230	1126
4	833.1	786.8	778.5	1196	1161	1260	1290	1148	1130	1491	1406	1144
	P values (vs values at 0 h)
Time (h)	1	2	3	4
PVA-Mucin	0.083	0.001	0	0
PVA-DOPA2-Mucin	0.007	0	0	0
PVA-DOPA4-Mucin	0	0	0	0
PVA-DOPA6-Mucin	0.025	0.001	0	0

## Sheet: Figure 3b
Time (h)	Zeta Potential (mV)
	PVA			PVA-DOPA2			PVA-DOPA4			PVA-DOPA6
0	-14.2	-12	-10	-8.29	-11.5	-13	-12.7	-17.3	-19.7	-19.1	-21.5	-14.5
1	-12.6	-8.65	-11	-14	-16.9	-16.9	-22.9	-26.2	-21.9	-20.3	-24.1	-26.2
2	-16.9	-18.4	-15.2	-20.4	-21.7	-20.5	-27.1	-26.1	-26.2	-26.9	-27.4	-26.5
3	-19.9	-16.2	-17.1	-22.8	-20.5	-21.1	-27	-28.3	-29.5	-30.2	-28	-27.4
4	-18.4	-19.5	-17.2	-24.6	-23.1	-23.7	-29.4	-30.1	-31.5	-33.7	-31.1	-34.9
	P values (vs values at 0 h)
Time (h)	1	2	3	4
PVA-Mucin	0.89	0.052	0.02	0.01
PVA-DOPA2-Mucin	0.014	0	0	0
PVA-DOPA4-Mucin	0.011	0.001	0	0
PVA-DOPA6-Mucin	0.126	0.008	0.003	0

## Sheet: Figure 3c
Wavelength (nm)	Absorbance
	Mucin	PVA-1-Mucin	PVA-DOPA2-1-Mucin	PVA-DOPA4-1-Mucin	PVA-DOPA6-1-Mucin
500	0.4849	0.4557	0.4434	0.4606	0.4309
498	0.4858	0.4557	0.4451	0.4619	0.4354
496	0.485	0.4597	0.4471	0.4649	0.4351
494	0.4883	0.4578	0.4494	0.469	0.4382
492	0.4914	0.4628	0.4523	0.467	0.4398
490	0.4892	0.4628	0.4512	0.4692	0.4424
488	0.4939	0.4664	0.4553	0.4725	0.4447
486	0.4946	0.4684	0.4557	0.4767	0.4486
484	0.4959	0.4722	0.4587	0.4768	0.4499
482	0.4973	0.473	0.4609	0.4804	0.4521
480	0.5023	0.4757	0.4624	0.4813	0.4571
478	0.5007	0.4777	0.4644	0.486	0.459
476	0.5036	0.4785	0.4679	0.4902	0.4629
474	0.5044	0.4803	0.4684	0.4894	0.465
472	0.5073	0.4836	0.4737	0.4912	0.4658
470	0.508	0.4835	0.4718	0.4914	0.4697
468	0.5098	0.4845	0.4741	0.495	0.4692
466	0.5106	0.486	0.474	0.4956	0.4744
464	0.5152	0.4863	0.4781	0.5008	0.4769
462	0.5146	0.4893	0.48	0.4984	0.4768
460	0.5194	0.4905	0.4855	0.5051	0.4802
458	0.5196	0.493	0.4851	0.5073	0.4842
456	0.5215	0.4961	0.4886	0.5103	0.4861
454	0.5227	0.4996	0.4903	0.5103	0.4898
452	0.5263	0.4993	0.491	0.5161	0.4939
450	0.5277	0.5019	0.4932	0.5153	0.4939
448	0.5319	0.5041	0.497	0.518	0.4999
446	0.5299	0.5062	0.4997	0.5202	0.5012
444	0.5331	0.5074	0.503	0.5216	0.5055
442	0.5366	0.5136	0.5036	0.5252	0.5099
440	0.5383	0.512	0.5071	0.5287	0.5129
438	0.5399	0.5149	0.5103	0.5325	0.5165
436	0.5427	0.5158	0.5136	0.534	0.5222
434	0.5433	0.5182	0.5152	0.5374	0.5219
432	0.5469	0.521	0.5186	0.5369	0.5288
430	0.5485	0.5263	0.5241	0.5427	0.5324
428	0.5508	0.5293	0.5234	0.5473	0.5369
426	0.5533	0.5325	0.5283	0.5512	0.5408
424	0.5562	0.5341	0.5324	0.5532	0.5453
422	0.562	0.5391	0.5402	0.5562	0.5523
420	0.5647	0.5422	0.543	0.5595	0.556
418	0.5658	0.546	0.5473	0.5626	0.5618
416	0.5679	0.5466	0.5482	0.568	0.5651
414	0.5697	0.5521	0.5501	0.5717	0.5704
412	0.5748	0.5523	0.5557	0.5746	0.5729
410	0.5763	0.5585	0.5592	0.5769	0.5792
408	0.5776	0.5563	0.5612	0.5818	0.5805
406	0.5815	0.5618	0.5675	0.5833	0.5872
404	0.5856	0.5646	0.5683	0.5896	0.5903
402	0.5847	0.5665	0.5709	0.5889	0.5939
400	0.5906	0.5694	0.5771	0.5944	0.5991
398	0.5917	0.5723	0.5778	0.5992	0.6031
396	0.596	0.5749	0.5854	0.6016	0.61
394	0.5972	0.5808	0.5871	0.6049	0.6151
392	0.5997	0.5838	0.5929	0.6101	0.6185
390	0.6041	0.5874	0.5966	0.6143	0.6248
388	0.6071	0.5922	0.5998	0.6181	0.6315
386	0.6083	0.593	0.6044	0.6241	0.6366
384	0.614	0.5968	0.6112	0.6281	0.6421
382	0.615	0.603	0.6119	0.6331	0.6507
380	0.621	0.6056	0.6229	0.6397	0.6566
378	0.6202	0.6092	0.6238	0.6397	0.6627
376	0.626	0.6143	0.6332	0.648	0.6711
374	0.6304	0.6199	0.6356	0.6514	0.6754
372	0.6299	0.6193	0.6399	0.6567	0.6854
370	0.6366	0.6252	0.6474	0.6625	0.6903
368	0.6387	0.632	0.6516	0.666	0.7002
366	0.6433	0.6347	0.6575	0.6732	0.7071
364	0.6467	0.6415	0.667	0.6799	0.7155
362	0.6539	0.6451	0.6684	0.6821	0.722
360	0.654	0.6483	0.6769	0.6896	0.7311
358	0.6618	0.6521	0.6785	0.6958	0.7382
356	0.6612	0.6596	0.6874	0.702	0.7466
354	0.6682	0.6662	0.694	0.7084	0.7541
352	0.673	0.6683	0.7034	0.715	0.7656
350	0.6754	0.6729	0.7053	0.7209	0.7735
348	0.681	0.6532	0.6873	0.6946	0.7556
346	0.6863	0.6584	0.6951	0.7009	0.7645
344	0.6925	0.6645	0.7008	0.7085	0.7729
342	0.6979	0.6702	0.7068	0.7159	0.7793
340	0.7039	0.6788	0.7164	0.7222	0.7934
338	0.7093	0.6839	0.7248	0.7309	0.8007
336	0.7158	0.6905	0.7315	0.7381	0.8126
334	0.7226	0.6992	0.7403	0.748	0.8236
332	0.7284	0.7054	0.748	0.7554	0.8321
330	0.7363	0.7121	0.757	0.7647	0.8426
328	0.7423	0.7197	0.7643	0.7719	0.8523
326	0.7496	0.7278	0.7735	0.7822	0.8633
324	0.7574	0.735	0.7826	0.7918	0.8744
322	0.7636	0.7429	0.7922	0.7996	0.8833
320	0.7722	0.7526	0.8013	0.8105	0.8965
318	0.7801	0.7604	0.8109	0.8207	0.908
316	0.7894	0.7693	0.8227	0.8327	0.9193
314	0.7964	0.7779	0.8351	0.8431	0.9313
312	0.8048	0.7878	0.844	0.8543	0.943
310	0.8149	0.798	0.8578	0.8669	0.9572
308	0.824	0.8093	0.8711	0.8799	0.9692
306	0.8361	0.8218	0.887	0.8945	0.9852
304	0.8474	0.8352	0.9028	0.9111	1.0027
302	0.8611	0.851	0.922	0.9292	1.0213
300	0.8767	0.8683	0.9437	0.9482	1.0415
298	0.896	0.8892	0.9714	0.9732	1.0695
296	0.9172	0.911	1.0008	0.9997	1.0991
294	0.9427	0.9413	1.0384	1.0321	1.1372
292	0.9689	0.973	1.0818	1.0669	1.1794
290	0.9944	1.0039	1.1218	1.1016	1.2183
288	1.0235	1.0368	1.1688	1.1412	1.2606
286	1.0505	1.0719	1.2099	1.1813	1.3055
284	1.0802	1.1058	1.2513	1.2171	1.3512
282	1.1038	1.1393	1.284	1.2581	1.3887
280	1.1273	1.168	1.3163	1.2902	1.4258
278	1.1507	1.1962	1.3428	1.3266	1.4576
276	1.1734	1.2272	1.3712	1.3589	1.4933
274	1.1878	1.2503	1.3904	1.3923	1.5188
272	1.2057	1.2789	1.4115	1.4194	1.5508
270	1.2205	1.3002	1.4261	1.443	1.5733
268	1.2345	1.3203	1.4408	1.4701	1.599
266	1.248	1.3359	1.4535	1.4953	1.6158
264	1.2538	1.3525	1.4621	1.515	1.6353
262	1.2624	1.3641	1.4738	1.5309	1.6492
260	1.2671	1.3766	1.4802	1.5471	1.6665
258	1.272	1.3843	1.4879	1.5542	1.6744
256	1.2685	1.3911	1.4863	1.5663	1.6849
254	1.2712	1.3935	1.4901	1.5703	1.6925
252	1.2653	1.3929	1.4863	1.5825	1.695
250	1.2668	1.3966	1.4915	1.581	1.7052
248	1.261	1.4002	1.4946	1.5998	1.7152
246	1.2646	1.4049	1.5001	1.6072	1.7355
244	1.2628	1.4134	1.5153	1.6278	1.751
242	1.2655	1.426	1.534	1.6473	1.7936
240	1.2764	1.4422	1.5607	1.6834	1.8298
238	1.2857	1.472	1.5934	1.7286	1.8986
236	1.3024	1.5124	1.6419	1.787	1.9569
234	1.3206	1.5649	1.6829	1.8749	2.0561
232	1.3419	1.6115	1.7347	1.9481	2.1418
230	1.3487	1.6595	1.7559	2.0541	2.254
228	1.3665	1.713	1.7892	2.1352	2.3498
226	1.3618	1.7411	1.7962	2.2298	2.4139
224	1.3612	1.77	1.8146	2.2856	2.5024
222	1.3447	1.7728	1.8014	2.3674	2.5163
220	1.3372	1.7916	1.7904	2.3742	2.5544
218	1.3169	1.7731	1.7632	2.381	2.5356
216	1.3052	1.7603	1.7621	2.3515	2.5077
214	1.2877	1.7329	1.7201	2.3418	2.453
212	1.2622	1.7218	1.6958	2.2652	2.402
210	1.2542	1.6947	1.6756	2.2254	2.284
208	1.2382	1.6758	1.6469	2.142	2.2268
206	1.222	1.6274	1.6156	2.0822	2.1192
204	1.1955	1.6098	1.5744	2.0307	2.0193
202	1.1907	1.5632	1.564	1.9438	1.9596
200	1.1864	1.5314	1.5131	1.8593	1.8422
198	1.2289	1.624	1.6089	2.0961	2.1591
196	1.2196	1.6055	1.5658	2.0259	1.9487
194	1.1921	1.5481	1.4973	1.7176	1.7684
192	1.1164	1.3934	1.3659	1.6187	1.5992
190	1.0292	1.1991	1.1886	1.3342	1.3647

[truncated: 42 more sheets: Figure 3d, Figure 3e, Figure 4c, Figure 4d, Figure 4e, Figure 5c, Figure 5d, Figure 5g, Figure 6e, Figure 6f, Figure 7c, Figure 7d, Figure 7e, Figure 7f, Figure 7g, Figure 7h, Figure 7i, Figure 7j, Figure 7k, Figure 7l …]
